# Supplementary material for: Surgical mortality in patients in extremis: futility in emergency abdominal surgery
Source: BMC Surg. 2023 Jan 27;23:21. doi: 10.1186/s12893-022-01897-1 (PMC9881309; doi:10.1186/s12893-022-01897-1)
Supplement: Supplementary file 1 — Additional file 1. Raw data. [file 12893_2022_1897_MOESM1_ESM.xlsx]

## Sheet: Hoja1
SEXO 0: Mujer 1: Hombre	EDAD	IMC	HTA 0: No 1: Sí 2: Desconocido	DM Tipo 2 0: No 1: Sí 2: Desconocido	Insuficiencia cardiaca 0: No 1: Sí 2: Desconocido	EPOC sin requerimiento de O2 0: No 1: Sí 2: Desconocido	EPOC oxígenorrequiriente 0: No 1: Sí 2: Desconocido	Cirrosis descompensada 0. No 1. Sí 2. Desconocido	Enfermedad oncológica 0. No 1. Sí 2. Desconocido	Enfermedad oncológica terminal 0. No 1. Sí 2. Desconocido	IAM en los últimos 6 meses 0. No 1. Sí 2. Desconocido	Antecedente de ACV con secuelas neurológicas 0. No 1. Sí 2. Desconocido	Barthel	Indice de fragilidad modificado	Enfermedad renal estadio V 0. No 1. Sí 2. Desconocido	Ascitis 0. No 1. Sí 2. Desconocidos	Requerimiento de vasopresor 0. No 1. Sí 2. Desconocido	Ventilación mecánica 0. No 1. Sí 2. Desconocida	Glasgow	APACHE	SOFA	CELIOtomy Risk Score	Charlson Age-Comorbility	ACS NSQIP	Leucocitos	HB	Plaquetas	Creatinina	Sodio	Potasio	Glicemia	Lactato	Bicarbonato	pH	PaFi	Sin hallazgos intraoperatorios 0. No 1. Sí	Hallazgos intraoperatorios Isquemia mesentérica global 0. No 1. Sí	Hallazgos intraoperatorios Isquemia mesentérica segmentaria 0. No 1. Sí	Hallazgos intraoperatorios Colitis 0. No 1. Sí	Hallazgos intraoperatorios Sangrado 0. No 1. Sí	Hallazgos intraoperatorios Úlcera péptica perforada 0. No 1. Sí	Hallazgos intraoperatorios Síndrome compartimental 0. No 1. Sí	Hallazgos intraoperatorios Peritonitis o sepsis 0. No 1. Sí	Hallazgos intraoperatorios Obstrucción intestinal 0. No 1. Sí	Mortalidad a las 24 horas 0: No 1: Sí	Mortalidad a 72 horas 0: No 1: Sí	Mortalidad 30 días 0: No 1: Sí	Mortalidad General	Egreso hospitalario 0: No 1: Sí
1	51	22.8	1	0	1	0	0	0	0	0	0	0	90	2	1	0	1	1	6	31	12	8	5	0.747	5350	9.8	90000	2.96	138	4.8	115	4.5	20.3	7.35	117	0	0	1	0	0	0	0	1	0	1	0	0	1	0
1	70	26.9	1	1	0	0	0	0	0	0	0	0	65	4	1	0	1	1	7	34	14	17	6	0.763	13360	13	242000	8.9	140	4.27	100	11.5	11	7.1	134	0	0	0	0	0	0	0	1	0	0	1	0	1	0
0	93	22	1	0	0	0	0	0	0	0	0	0	55	5	0	0	1	0	13	16	5	12	4	0.827	20550	12.2	352000	1.46	133	4.57	224	6.8	15	7.2	172	0	1	0	0	0	0	0	0	0	1	0	0	1	0
0	86	31.2	1	0	0	0	0	0	0	0	0	0	80	4	1	0	1	1	9	33	16	9	7	0.935	8420	8.3	146000	3.55	149	5.69	141	5.5	24.7	7.38	159	0	0	1	0	0	0	0	0	0	1	0	0	1	0
0	72	24.7	1	0	0	0	1	0	0	0	0	0	70	5	0	0	1	1	4	34	19	19	7	0.818	14720	13.6	23000	4.99	132	3.9	161	6.3	17	7.16	105	0	0	1	0	0	0	0	0	0	1	0	0	1	0
1	89	21.4	0	0	0	0	0	0	0	0	0	1	75	5	0	0	1	1	8	34	15	17	4	0.972	1910	14.5	69000	3.32	141	4.26	122	11.4	10.9	7.01	178	0	0	0	0	0	0	0	0	0	1	0	0	1	0
1	85	30.1	1	1	1	0	0	0	0	0	0	0	70	5	0	0	1	1	3	32	8	8	8	0.882	17540	9.5	213000	1.53	157	3.44	211	3.8	30	7.45	172	0	0	0	1	0	0	0	0	0	0	1	0	1	0
1	85	23.3	1	0	0	0	1	0	0	0	0	0	60	4	0	0	1	0	13	25	12	6	7	0.856	2850	10.7	145000	1.79	143	3.71	100	3.3	17.1	7.37	172	0	0	1	0	0	0	0	0	0	1	0	0	1	0
0	83	35.2	1	0	1	0	0	0	1	0	0	0	50	6	0	0	1	1	6	35	9	8	5	0.938	16020	13.5	294000	1.96	152	6.08	105	3.4	19.1	7.4	141	0	0	0	0	0	0	0	1	0	0	0	1	1	0
0	47	16.6	0	0	0	0	0	0	0	0	0	0	100	2	0	0	1	1	3	34	17	14	1	0.788	400	13.6	22000	2.49	141	5.04	30	10	9	6.9	124	0	0	1	0	0	0	0	0	0	1	0	0	1	0
1	92	26.9	1	0	0	0	1	0	0	0	0	0	50	6	0	0	1	1	6	33	15	13	6	0.821	37920	16.9	96000	0.85	147	5.22	126	9.5	12.6	7.2	170	0	0	1	0	0	0	0	0	0	1	0	0	1	0
1	70	33.2	1	1	0	0	1	0	0	0	0	0	65	4	1	0	1	1	3				7	0.891	10520	13.9	312000	4.19	135	7.4						0	1	0	0	0	0	0	0	0	1	0	0	1	0
1	88	50.7	1	0	1	0	1	0	0	0	0	0	65	4	0	0	1	0	14	18	9	5	5	0.911	9050	14	240	1.28	144	3.38	138	1.5	21	7.31	227	0	0	1	0	0	0	0	1	0	0	0	1	1	0
0	62	26	1	0	0	0	0	0	1	1	0	0	90	2	0	0	1	1	6	34	13	14	2	0.921	13560	6.3	193000	2.68	137	5.3	190	15.7	16	7.2	326	0	0	0	0	1	0	0	0	0	0	0	1	1	0
1	74	28.1	0	0	0	0	1	0	1	0	0	0	80	2	0	0	1	1	6	34	10	10	4	0.909	300	10.5	151000	2.12	139	4.42	105	5.4	15	7.42	235	1	0	0	0	0	0	0	0	0	1	0	0	1	0
1	83	29.4	1	0	0	0	0	0	0	0	0	0	70	5	0	0	1	0	12	17	13	8	8	0.799	17240	16	204000	4.85	141	5.34	100	2.3	12	7.4	228	0	0	0	0	0	0	0	1	0	0	1	0	1	0
1	73	25.1	1	0	1	0	0	0	0	0	1	0	80	3	0	0	1	1	8	21	14	16	4	0.932	16010	9.3	59000	1.93	139	4.72	144	11.7	12	7.19	133	0	1	0	0	0	0	0	0	0	1	0	0	1	0
1	90	22	1	0	0	0	0	0	1	1	0	0	30	7	0	1	1	0	13	19	6	4	5	0.95	21870	12.6	316000	0.9	141	4.18	124	1	23	7.49	236	0	0	0	0	0	0	0	0	1	0	0	1	1	0
1	88	28.7	1	0	1	0	1	0	0	0	0	0	65	4	0	0	1	0	12	24	10	14	7	0.941	15070	10.4	236000	1.7	143	4.7	41	12	6	6.99	221	0	0	0	0	0	1	0	0	0	1	0	0	1	0
1	66	32.3	0	1	0	0	0	0	0	0	0	0	95	2	0	0	1	1	5	35	15	16	5	0.803	50890	10.2	231000	3.11	141	7.5	184	8.5	13.3	7	100	0	0	0	0	0	0	0	1	0	1	0	0	1	0
1	86	20.2	1	0	0	0	0	0	0	0	0	0	10	7	0	0	1	0	9	35	12	17	6	0.871	34500	17.3	313000	4.22	163	7.37	119	4.6	8.7	7.1	165	0	0	1	0	0	0	0	1	1	1	0	0	1	0
1	88	31.1	1	0	1	0	1	0	0	0	0	0	50	6	0	0	1	1	8	32	16	10	8	0.927	18330	10	630000	7.62	137	6.7	180	1.28	15.9	7.3	160	0	0	1	0	0	0	0	0	0	1	0	0	1	0
1	54	44.9	1	1	1	0	0	0	0	0	0	0	50	6	0	0	1	1	6	37	14	13	10	0.889	13560	20	153000	4.56	133	7.82	168	3.9	16.5	7.1	73	0	1	0	0	0	0	0	0	0	1	0	0	1	0
1	70	33.7	0	1	0	1	0	0	0	0	0	0	85	3	0	0	1	1	6	33	13	18	8	0.817	14330	19.2	162000	4.68	146	4.16	450	7.2	10	7.1	140	0	0	1	0	0	0	0	0	0	1	0	0	1	0
0	58	15.8	0	0	1	0	0	0	0	0	0	0	95	2	1	0	1	1	6	27	16	14	2	0.868	2820	9.3	86000	7.45	132	3.24	47	17	8.2	7.38	369	0	1	0	0	0	0	0	1	0	1	0	0	1	0
0	83	16.6	1	0	0	0	0	0	1	0	0	0	45	6	0	0	0	0	9	33	10	8	5	0.933	6910	11.3	62000	1.76	142	5.47	50	3	17.8	7.3	171	0	0	0	0	0	0	0	1	0	0	1	0	1	0
0	76	28	1	0	0	0	0	0	1	0	0	0	70	2	0	0	0	0	14	10	4	6	4	0.947	38310	9.9	273000	0.91	134	4.17	110	2.31	18	7.5	233	0	0	1	0	0	0	0	1	0	1	0	0	1	0
0	88	14.6	1	0	0	0	0	0	0	0	0	0	55	5	0	0	0	0	14	15	5	11	4	0.841	17260	10	328000	1.37	125	6.03	210	7.8	15	7.3	210	0	0	1	0	0	0	0	0	0	0	0	0	0	1
0	68	27.9	1	1	0	0	0	0	1	1	0	0	60	4	0	0	1	1	6	33	7	7	10	0.796	6620	6.8	206000	0.65	138	3.76	347	2.9	24	7.35	205	0	0	0	0	1	1	0	0	0	0	0	1	1	0
1	58	30.4	0	0	0	0	0	0	0	0	0	0	85	3	0	0	1	1	6	21	8	5	2	0.821	21620	7	146000	1.22	155	4.9	220	1.74	22.3	7.4	98	0	0	0	0	1	1	0	0	0	1	0	0	1	0
1	65	23.3	1	0	0	0	0	0	1	1	0	0	60	4	0	0	0	0	11	25	7	4	5	0.817	90000	6.6	5000	0.72	144	2.62	110	1.5	28	7.49	188	0	0	0	1	1	0	0	0	0	0	0	1	1	0
1	59	18.7	1	0	1	0	1	0	0	0	0	0	85	2	1	0	1	1	6	34	13	11	4	0.923	10200	10.5	52000	2.9	135	5.4	190	2.02	7.7	6.9	415	0	0	1	0	0	0	0	1	0	0	0	1	1	0
1	84	26.6	1	0	0	0	1	0	1	1	0	0	80	4	0	0	0	0	14	18	4	5	5	0.839	15380	7.6	442000	1.42	131	4.53	191	1.5	37	7.59	175	0	0	0	1	0	0	0	0	0	0	0	1	1	0
0	87	18.5	1	0	0	0	1	0	0	0	0	0	75	4	0	0	1	0	15	19	9	11	7	0.753	28500	12.1	95000	2.42	144	4.69	189	6.78	12.4	7.3	203	0	0	0	0	0	0	0	1	0	0	1	0	1	0
1	94	19.1	1	0	0	0	0	0	0	0	0	0	35	6	0	0	0	0	14		5	5	6	0.803	6610	12.4	179000	1.96	135	3.77	98	2.5	18.7	7.45	286	0	0	0	0	0	0	0	0	1	0	0	1	1	0
1	75	29.4	1	0	1	0	1	0	0	0	0	1	75	3	0	0	1	1	6	33	14	12	6	0.912	17480	17.9	261000	1.54	142	4.35	210	2	22	7.19	142	0	0	0	0	1	0	0	1	0	0	1	0	1	0
1	82	16.8	1	0	0	0	0	0	0	0	0	1	35	6	0	0	1	1	6	33	13	15	10	0.92	10870	15.5	346000	2.52	138	4.84	124	6	15	7.2	73	0	0	1	0	0	0	0	0	0	0	1	0	1	0
1	85	29.4	1	0	0	0	1	0	0	0	0	0	40	6	0	1	0	0	13	9	5	6	7	0.919	13550	11.4	420000	1.49	140	3.22	105	3.41	16	7.41	300	0	0	0	0	0	0	0	0	1	0	0	1	1	0
0	88	15.4	1	0	0	1	0	0	1	1	0	0	0	7	0	0	0	0	12	10	5	7	5	0.896	21550	14.6	648000	1.04	139	5.35	365	5.5	16	7.42	335	0	0	1	0	0	0	0	0	0	0	0	0	0	1
1	80	26.5	1	1	1	1	0	0	0	0	0	0	40	6	1	0	0	0	13	22	8	10	10	0.826	9480	14.7	272000	9.4	137	6.71	202	5.6	18	7.43	284	1	0	0	0	0	0	0	0	0	0	0	0	0	1
1	77	18.1	1	0	1	0	0	0	1	0	0	0	45	5	0	0	0	0	14	14	7	11	4	0.856	7590	6.5	76000	2.06	137	4.6	147	6.1	11.1	7.37	366	1	0	0	0	0	0	0	0	0	0	0	0	0	1
0	83	22.6	1	1	0	0	1	0	1	1	0	0	50	5	1	0	0	0	13	22	7	6	10	0.876	5570	9	107000	3.9	135	4.71	197	1.5	16.5	7.48	197	0	0	0	0	0	1	0	1	0	0	1	0	1	0
0	88	27	1	0	0	0	1	0	0	0	0	0	65	4	0	0	0	0	12	15	6	9	6	0.831	7500	5.9	306000	0.79	140	4.91	198	6.17	21.9	7.41	178	0	0	0	0	1	0	0	0	0	0	1	0	1	0
1	66	29	1	1	1	0	0	0	0	0	1	1	90	2	1	0	1	1	13	33	9	15	7	0.879	9510	10.9	150000	12.4	127	5.76	278	8.3	13.8	7.13	247	1	0	0	0	0	0	0	0	0	0	1	0	1	0
0	83	21.3	1	0	0	0	0	0	0	0	0	1	65	5	0	0	0	1	14	18	7	6	6	0.889	5450	12.6	155000	1.22	138	5.12	98	3.9	20.2	7.4	292	0	0	0	0	0	0	0	1	0	1	0	0	1	0
1	74	18.2	0	0	0	0	0	0	0	0	0	0	20	7	0	0	1	1	6	34	14	16	7	0.769	10100	10.6	136000	1.88	148	5.86	64	15.75	6.4	6.8	244	0	0	0	0	1	0	0	0	0	1	0	0	1	0
0	98	21.5	1	0	0	0	1	0	0	0	0	0	10	7	0	0	0	0	13	18	5	6	6	0.866	9970	12.2	178000	1.13	140	3.48	157	2.5	24.2	7.35	177	0	0	0	0	0	0	0	1	0	0	1	0	1	0
1	91	23.6	1	0	0	1	0	0	0	0	0	0	55	5	0	0	1	0	13	22	4	15	6	0.842	4210	10.5	206000	2.78	138	4.52	230	10.6	11.6	7	291	0	0	0	0	1	0	0	1	0	1	0	0	1	0
1	79	17.6	1	0	0	0	1	0	0	0	0	0	65	4	0	0	0	0	12	24	11	8	7	0.827	16670	9.1	60000	3.14	140	6.45	82	2.8	20.5	7.3	131	0	0	0	0	1	0	0	0	0	1	0	0	1	0
1	69	24.9	0	1	1	0	0	0	0	0	0	0	0	7	0	0	1	1	6	22	13	13	8	0.862	4500	13.4	128000	1.41	140	4.49	200	9.9	12.2	7.24	92	0	0	1	0	0	0	0	1	0	1	0	0	1	0
